# Supplementary material for: Effects of Species Invasion and Inundation on the Collembola Community in Coastal Mudflat Wetland from the Perspective of Functional Traits
Source: Insects. 2023 Feb 19;14(2):210. doi: 10.3390/insects14020210 (PMC9963046; doi:10.3390/insects14020210)
Supplement: Supplementary file 1 [file insects-14-00210-s001.zip › Table S1.xlsx]

## Sheet: Sheet1
Seasons	Extraction samples	Proisotoma minuta	Proisotoma sp.	Subisotoma sp.	Folsomides sp. 1	Folsomides sp. 2	Appendisotoma sp.	Archisotoma interstitial	Folsomina onychiurina	Scutisotoma oirota	Coecobrya pani	Sinella longiantenna	Homidia sp.	Lepidocyrtus sp.	Pseudosinella sp.	Friesea mirabilis	Friesea handschini	Sphaeridia sp.	Sminthurides sp.
Spring	ZL-L 1-1-I	3	0	0	0	0	0	0	0	0	0	0	0	0	0	0	0	0	0
	ZL-L 1-1-II	3	0	0	0	0	0	0	0	0	0	0	0	0	0	0	0	0	0
	ZL-L 1-1-III	0	0	0	0	0	0	0	0	0	0	0	0	0	0	0	0	0	0
	ZL-L 1-2-I	0	0	0	0	0	0	0	0	0	0	0	0	0	0	0	0	0	0
	ZL-L 1-2-II	0	0	0	0	0	0	0	0	0	0	0	0	0	0	0	0	0	0
	ZL-L 1-2-III	0	0	0	0	0	0	0	0	0	0	0	0	0	0	0	0	0	0
	ZL-L 1-3-I	9	12	9	0	0	0	0	0	0	0	0	0	0	0	0	0	1	0
	ZL-L 1-3-II	0	0	0	0	0	0	0	0	0	0	0	0	0	0	0	0	0	0
	ZL-L 1-3-III	3	4	0	0	0	0	0	0	0	0	0	0	0	0	0	0	0	0
	ZL-L 2-1-I	1	5	4	0	0	0	0	0	0	0	0	0	0	0	0	0	0	0
	ZL-L 2-1-II	1	0	0	0	0	0	0	0	0	0	0	0	0	0	0	0	0	0
	ZL-L 2-1-III	0	0	0	0	0	0	0	0	0	0	0	0	0	0	0	0	0	0
	ZL-L 2-2-I	0	0	0	0	0	0	0	0	0	0	0	0	0	0	0	0	0	0
	ZL-L 2-2-II	1	0	1	0	0	0	0	0	0	0	0	0	0	0	0	0	0	0
	ZL-L 2-2-III	0	0	0	0	0	0	0	0	0	0	0	0	0	0	0	0	0	0
	ZL-L 2-3-I	3	0	0	0	0	0	0	0	0	0	0	0	0	0	0	0	0	0
	ZL-L 2-3-II	3	0	0	0	0	0	0	0	0	0	0	0	0	0	0	0	0	0
	ZL-L 2-3-III	0	0	0	0	0	0	0	0	0	0	0	0	0	0	0	0	0	0
	ZL-L 3-1-I	10	11	1	0	0	0	0	1	0	0	0	0	0	0	0	0	0	0
	ZL-L 3-1-II	19	11	4	0	0	0	0	0	0	0	0	0	0	0	0	0	0	0
	ZL-L 3-1-III	3	3	0	0	0	0	0	0	0	0	0	0	0	0	0	0	0	0
	ZL-L 3-2-I	10	11	5	0	0	0	0	0	0	0	0	0	0	0	0	0	3	0
	ZL-L 3-2-II	14	6	0	0	0	0	0	0	0	0	0	0	0	0	0	0	0	0
	ZL-L 3-2-III	2	1	1	0	0	0	0	0	0	0	0	0	0	0	0	0	0	0
	ZL-L 3-3-I	38	11	3	1	0	0	0	0	0	0	0	0	0	0	0	0	0	0
	ZL-L 3-3-II	10	5	0	0	0	0	0	0	0	0	0	0	0	0	0	0	0	0
	ZL-L 3-3-III	2	0	0	0	0	0	0	0	0	0	0	0	0	0	0	0	0	0
	PA-L 1-1-I	0	0	0	0	0	0	0	0	0	0	0	0	0	0	0	0	1	0
	PA-L 1-1-II	0	0	0	0	0	0	0	0	0	0	0	0	0	0	0	0	0	0
	PA-L 1-1-III	0	0	0	0	0	0	0	0	0	0	1	0	0	0	1	0	0	0
	PA-L 1-2-I	0	0	0	0	0	0	0	1	0	0	0	0	0	0	0	0	0	0
	PA-L 1-2-II	0	0	0	0	0	0	0	0	0	0	0	1	0	0	0	0	0	0
	PA-L 1-2-III	1	0	0	0	0	0	0	0	0	0	0	0	0	0	0	0	0	0
	PA-L 1-3-I	0	0	0	0	0	0	0	0	0	0	0	0	0	0	0	0	0	0
	PA-L 1-3-II	0	0	0	0	0	0	0	0	0	0	0	0	0	0	0	0	0	0
	PA-L 1-3-III	2	0	0	0	0	0	0	0	0	0	0	0	0	0	0	0	0	0
	PA-L 2-1-I	1	0	0	0	0	0	0	0	0	0	0	0	0	0	0	0	0	0
	PA-L 2-1-II	0	0	0	0	0	0	0	0	0	0	0	0	0	0	0	0	0	0
	PA-L 2-1-III	0	0	4	0	0	0	0	0	0	0	0	0	0	0	0	0	0	0
	PA-L 2-2-I	0	0	0	1	0	0	0	0	0	0	0	0	0	0	0	0	0	0
	PA-L 2-2-II	0	1	0	0	0	0	0	0	0	0	0	0	0	0	0	0	0	0
	PA-L 2-2-III	1	0	0	0	0	0	0	0	0	0	0	0	0	0	0	0	0	0
	PA-L 2-3-I	0	0	0	0	0	1	0	0	0	0	0	0	0	0	0	0	0	0
	PA-L 2-3-II	0	0	0	0	0	0	0	0	0	0	0	0	0	0	0	0	0	0
	PA-L 2-3-III	0	1	0	2	0	0	0	0	0	0	0	0	0	0	0	0	0	0
	PA-L 3-1-I	0	0	0	0	0	0	0	0	0	0	0	0	0	0	0	0	0	0
	PA-L 3-1-II	1	0	0	2	0	0	0	0	0	0	0	0	0	0	0	0	1	0
	PA-L 3-1-III	0	0	0	0	0	0	0	0	0	0	0	0	0	0	0	0	0	0
	PA-L 3-2-I	0	0	0	0	0	0	0	0	0	0	0	0	0	0	0	0	1	0
	PA-L 3-2-II	0	0	0	1	0	0	0	0	0	0	0	0	0	0	0	0	1	0
	PA-L 3-2-III	1	0	0	0	0	0	0	0	0	0	0	0	0	0	0	0	0	0
	PA-L 3-3-I	0	0	0	0	0	0	0	0	0	0	1	0	0	0	0	0	0	0
	PA-L 3-3-II	0	0	0	0	0	0	0	0	0	2	0	0	0	0	0	0	0	0
	PA-L 3-3-III	0	0	0	0	0	0	0	0	0	0	0	0	0	0	0	0	0	0
	PA-H 1-1-I	0	0	0	0	0	0	0	0	0	0	0	0	0	0	0	0	0	0
	PA-H 1-1-II	1	0	0	0	0	0	0	0	0	0	0	0	0	0	0	0	0	0
	PA-H 1-1-III	0	0	0	0	0	0	0	0	0	0	0	0	0	0	0	0	0	0
	PA-H 1-2-I	0	0	0	0	0	0	0	0	0	0	0	0	0	0	0	0	0	0
	PA-H 1-2-II	0	0	0	0	0	0	0	0	0	0	0	0	0	0	0	0	0	0
	PA-H 1-2-III	1	2	0	0	0	0	0	0	0	0	0	0	0	0	0	0	0	0
	PA-H 1-3-I	0	0	0	0	0	0	0	0	0	0	0	0	0	0	0	0	0	0
	PA-H 1-3-II	1	0	0	0	0	0	0	0	0	0	0	0	0	0	0	0	0	0
	PA-H 1-3-III	1	1	0	0	0	0	0	0	0	0	0	0	0	0	0	0	0	0
	PA-H 2-1-I	1	0	0	0	0	0	0	0	0	0	0	0	0	0	0	0	1	0
	PA-H 2-1-II	0	1	1	0	0	0	0	0	0	0	0	0	0	0	0	0	0	0
	PA-H 2-1-III	0	0	0	0	0	0	0	0	0	0	0	0	0	0	0	0	0	0
	PA-H 2-2-I	0	0	0	0	0	0	0	0	0	0	0	0	0	0	0	0	0	0
	PA-H 2-2-II	1	0	0	0	0	0	0	0	0	0	0	0	0	0	0	0	0	0
	PA-H 2-2-III	2	0	0	0	0	0	0	0	0	0	0	0	0	0	0	0	0	0
	PA-H 2-3-I	0	0	0	0	0	0	0	0	0	0	0	0	0	0	0	0	0	0
	PA-H 2-3-II	4	4	1	0	0	0	0	0	0	0	0	0	0	0	0	0	3	0
	PA-H 2-3-III	6	4	1	0	0	0	0	0	0	0	0	0	0	0	0	0	0	0
	PA-H 3-1-I	0	1	1	0	0	0	0	0	0	0	0	0	0	0	0	0	0	0
	PA-H 3-1-II	0	0	0	0	0	0	0	0	0	0	0	0	0	0	0	0	0	0
	PA-H 3-1-III	0	0	0	0	0	0	0	0	0	0	0	0	0	0	0	0	0	0
	PA-H 3-2-I	0	0	0	0	0	1	0	0	0	0	0	0	0	0	0	0	0	0
	PA-H 3-2-II	4	0	0	0	0	0	0	0	0	0	0	0	0	0	0	0	0	0
	PA-H 3-2-III	0	0	0	0	0	0	0	0	0	0	0	0	0	0	0	0	0	0
	PA-H 3-3-I	0	0	0	0	0	0	0	0	0	0	0	0	0	0	0	0	0	0
	PA-H 3-3-II	0	0	0	1	0	0	0	0	0	0	0	0	0	0	0	0	0	0
	PA-H 3-3-III	0	0	0	0	0	0	0	0	0	0	0	0	0	0	0	0	0	0
	SA-L 1-1-I	0	0	0	0	0	0	0	0	0	1	0	0	0	0	0	0	0	0
	SA-L 1-1-II	2	1	0	0	0	0	0	0	0	1	0	0	0	0	0	0	0	0
	SA-L 1-1-III	0	0	0	1	0	0	0	0	0	0	0	0	0	0	0	0	0	0
	SA-L 1-2-I	0	0	0	0	0	0	0	0	0	0	0	0	0	0	0	0	0	0
	SA-L 1-2-II	0	0	0	1	0	0	0	0	0	0	0	0	0	0	0	0	0	0
	SA-L 1-2-III	0	0	0	0	0	0	0	0	0	0	0	0	0	0	0	0	0	0
	SA-L 1-3-I	2	2	0	0	0	0	0	0	0	0	0	0	0	0	0	0	0	0
	SA-L 1-3-II	0	0	0	0	0	0	0	0	0	0	0	0	0	0	0	0	0	0
	SA-L 1-3-III	0	0	0	1	0	0	0	0	0	0	0	0	0	0	0	0	0	0
	SA-L 2-1-I	1	0	0	0	0	0	0	0	0	0	0	0	0	0	0	0	0	0
	SA-L 2-1-II	0	0	0	0	0	0	1	0	0	0	0	0	0	0	0	0	0	0
	SA-L 2-1-III	0	0	0	0	0	0	0	0	0	0	0	0	0	0	0	0	0	0
	SA-L 2-2-I	1	0	0	0	0	0	1	0	0	0	0	0	0	0	0	0	0	0
	SA-L 2-2-II	0	0	0	0	0	0	0	0	0	0	0	0	0	0	0	0	0	0
	SA-L 2-2-III	0	0	0	0	0	0	0	0	0	0	0	0	0	0	0	0	0	0
	SA-L 2-3-I	0	0	0	0	0	0	0	0	0	0	0	0	0	0	0	0	0	0
	SA-L 2-3-II	0	0	0	0	0	0	0	0	0	0	0	0	0	0	0	0	0	0
	SA-L 2-3-III	1	0	0	0	0	0	0	0	0	0	0	0	0	0	0	0	0	0
	SA-L 3-1-I	0	0	0	0	0	0	0	0	0	0	0	0	0	0	0	0	0	0
	SA-L 3-1-II	0	0	0	0	0	0	0	0	0	2	0	0	0	0	0	0	0	0
	SA-L 3-1-III	1	0	0	0	0	0	0	0	0	2	0	0	0	0	0	0	0	0
	SA-L 3-2-I	1	0	0	0	0	0	0	0	0	0	0	0	0	0	0	0	0	0
	SA-L 3-2-II	0	0	0	0	0	0	0	0	0	0	0	0	0	0	0	0	0	0
	SA-L 3-2-III	1	0	0	0	0	0	0	0	0	0	0	0	0	0	0	0	0	0
	SA-L 3-3-I	0	0	1	1	0	0	0	0	0	0	0	0	0	0	0	0	0	0
	SA-L 3-3-II	0	0	0	0	0	0	0	0	0	1	0	0	0	0	0	0	0	0
	SA-L 3-3-III	0	0	0	0	0	0	0	0	0	0	0	0	0	0	0	0	0	0
	SA-H 1-1-I	0	0	0	0	0	0	0	0	0	2	0	0	0	0	0	0	0	0
	SA-H 1-1-II	1	2	0	0	0	0	1	0	0	0	0	0	0	0	0	0	0	0
	SA-H 1-1-III	0	7	0	0	0	0	0	0	0	1	0	0	0	0	0	0	0	0
	SA-H 1-2-I	0	0	0	0	0	0	0	0	0	0	0	0	0	0	0	0	0	0
	SA-H 1-2-II	0	0	0	0	0	0	0	0	0	0	0	0	0	0	0	0	0	0
	SA-H 1-2-III	0	0	0	0	0	0	0	0	0	0	0	0	0	0	0	0	0	0
	SA-H 1-3-I	1	0	0	0	0	0	0	0	0	0	0	0	0	0	0	0	0	0
	SA-H 1-3-II	0	0	0	0	0	0	0	0	0	0	0	0	0	0	0	0	0	0
	SA-H 1-3-III	0	0	0	0	0	0	0	0	0	0	0	0	0	0	0	0	0	0
	SA-H 2-1-I	8	0	2	1	1	0	0	0	0	0	0	0	0	0	0	0	0	0
	SA-H 2-1-II	14	4	0	0	0	0	0	0	0	0	0	0	0	0	0	0	0	0
	SA-H 2-1-III	12	2	0	0	0	0	0	0	0	0	0	0	0	0	0	0	0	0
	SA-H 2-2-I	1	0	0	0	0	0	0	0	0	0	0	0	0	0	0	0	0	0
	SA-H 2-2-II	3	0	0	0	0	0	0	0	0	0	0	0	0	0	0	0	0	0
	SA-H 2-2-III	1	0	0	0	0	0	0	0	0	0	0	0	0	0	0	0	0	0
	SA-H 2-3-I	8	1	0	0	0	0	0	0	0	0	0	0	0	0	0	0	0	0
	SA-H 2-3-II	0	0	0	0	0	0	0	0	0	0	0	0	0	0	0	0	0	0
	SA-H 2-3-III	2	0	0	0	0	0	0	0	0	0	0	0	0	0	0	0	0	0
	SA-H 3-1-I	2	2	1	0	0	0	0	0	0	0	0	0	0	0	0	0	1	0
	SA-H 3-1-II	2	0	0	0	0	0	0	0	0	0	0	0	0	0	0	0	0	0
	SA-H 3-1-III	1	0	0	0	0	0	0	0	0	0	0	0	0	0	0	0	0	0
	SA-H 3-2-I	1	2	0	0	0	0	0	0	0	0	0	0	0	0	0	0	0	0
	SA-H 3-2-II	5	5	0	0	0	0	0	0	0	0	0	0	0	0	0	0	0	0
	SA-H 3-2-III	0	1	0	0	0	0	0	0	0	0	0	0	0	0	0	0	0	0
	SA-H 3-3-I	2	6	0	0	0	0	0	0	0	0	0	0	0	0	0	0	0	0
	SA-H 3-3-II	7	4	0	0	0	1	0	0	0	0	0	0	0	0	0	0	0	0
	SA-H 3-3-III	3	3	2	0	0	0	0	0	0	0	0	0	0	0	0	0	0	0
Summer	ZL-L 1-1-I	8	1	0	0	0	0	0	0	0	0	0	0	0	0	0	0	0	0
	ZL-L 1-1-II	8	3	2	0	0	0	0	0	0	0	0	0	0	0	0	0	0	0
	ZL-L 1-1-III	0	0	0	0	0	0	0	0	0	0	0	0	0	0	0	0	0	0
	ZL-L 1-2-I	0	0	0	0	0	0	0	0	0	0	0	0	0	0	0	0	0	0
	ZL-L 1-2-II	0	0	0	0	0	0	0	0	0	0	0	0	0	0	0	0	0	0
	ZL-L 1-2-III	0	0	0	0	0	0	0	0	0	0	0	0	0	0	0	0	0	0
	ZL-L 1-3-I	0	0	0	0	0	0	0	0	0	0	0	0	0	0	0	0	0	0
	ZL-L 1-3-II	0	0	0	0	0	0	0	0	0	0	0	0	0	0	0	0	0	0
	ZL-L 1-3-III	0	0	0	0	0	0	0	0	0	0	0	0	0	0	0	0	0	0
	ZL-L 2-1-I	1	0	0	0	0	0	0	0	0	0	0	0	0	0	0	0	0	0
	ZL-L 2-1-II	1	0	0	0	0	0	0	0	0	0	0	0	0	0	0	0	0	0
	ZL-L 2-1-III	0	0	0	0	0	0	0	0	0	0	0	0	0	0	0	0	0	0
	ZL-L 2-2-I	0	0	0	0	0	0	0	0	0	0	0	0	0	0	0	0	0	0
	ZL-L 2-2-II	0	0	0	0	0	0	0	0	0	0	0	0	0	0	0	0	0	0
	ZL-L 2-2-III	1	0	0	0	0	0	0	0	0	0	0	0	0	0	0	0	0	0
	ZL-L 2-3-I	0	0	0	0	0	0	0	0	0	0	0	0	0	0	0	0	0	0
	ZL-L 2-3-II	0	0	0	0	0	0	0	0	0	0	0	0	0	0	0	0	0	0
	ZL-L 2-3-III	0	0	0	0	0	0	0	0	0	0	0	0	0	0	0	0	0	0
	ZL-L 3-1-I	0	0	0	0	0	0	0	0	0	0	0	0	0	0	0	0	0	0
	ZL-L 3-1-II	7	2	0	0	0	0	0	0	0	0	0	0	0	0	0	0	0	0
	ZL-L 3-1-III	0	0	0	0	0	0	0	0	0	0	0	0	0	0	0	0	0	0
	ZL-L 3-2-I	3	2	0	0	0	0	0	0	0	0	0	0	0	0	0	0	0	0
	ZL-L 3-2-II	10	0	0	0	0	0	0	0	0	0	0	0	0	0	0	0	0	0
	ZL-L 3-2-III	0	0	0	0	0	0	0	0	0	0	0	0	0	0	0	0	0	0
	ZL-L 3-3-I	6	1	0	0	0	0	0	0	0	0	0	0	0	0	0	0	0	0
	ZL-L 3-3-II	6	0	0	0	0	0	0	0	0	0	0	0	0	0	0	0	0	0
	ZL-L 3-3-III	0	0	0	0	0	0	0	0	0	0	0	0	0	0	0	0	0	0
	PA-L 1-1-I	0	0	0	0	0	0	0	0	0	0	0	0	0	0	0	0	0	0
	PA-L 1-1-II	0	0	0	0	0	0	0	0	0	0	0	0	0	0	0	0	0	0
	PA-L 1-1-III	0	0	0	0	0	0	0	0	0	0	0	0	0	0	0	0	0	0
	PA-L 1-2-I	0	0	0	0	0	0	0	0	0	0	0	0	0	0	0	0	0	0
	PA-L 1-2-II	0	0	0	0	0	0	0	0	0	0	0	0	0	0	0	0	0	0
	PA-L 1-2-III	0	0	0	0	0	0	0	0	0	0	0	0	0	0	0	0	0	0
	PA-L 1-3-I	1	0	0	0	0	0	0	0	0	0	0	0	0	0	0	0	0	0
	PA-L 1-3-II	0	0	0	0	0	0	0	0	0	0	0	0	0	0	0	0	0	0
	PA-L 1-3-III	0	0	0	0	0	0	0	0	0	0	0	0	0	0	0	0	0	0
	PA-L 2-1-I	0	0	0	0	0	0	0	0	0	0	0	0	0	0	0	0	0	0
	PA-L 2-1-II	0	0	0	0	0	0	0	0	0	0	0	0	0	0	0	0	0	0
	PA-L 2-1-III	0	0	0	0	0	0	0	0	0	0	0	0	0	0	1	0	0	0
	PA-L 2-2-I	0	0	0	0	0	0	0	0	0	0	0	0	0	0	0	0	0	0
	PA-L 2-2-II	1	0	0	0	0	0	0	0	0	0	0	0	0	0	0	0	0	0
	PA-L 2-2-III	0	0	0	0	0	0	0	0	0	0	0	0	0	0	0	0	0	0
	PA-L 2-3-I	0	0	0	0	0	0	0	0	0	0	0	0	0	0	0	0	0	0
	PA-L 2-3-II	0	0	0	0	0	0	0	0	0	0	0	0	0	0	0	0	0	0
	PA-L 2-3-III	0	0	0	0	0	0	0	0	0	0	0	0	0	0	0	0	0	0
	PA-L 3-1-I	0	0	0	0	0	0	0	0	0	0	0	0	0	0	0	0	0	0
	PA-L 3-1-II	0	0	0	0	0	0	0	0	0	0	0	0	0	0	0	0	0	0
	PA-L 3-1-III	1	0	0	0	0	0	0	0	0	0	0	0	0	0	0	0	0	0
	PA-L 3-2-I	0	0	0	0	0	0	0	0	0	0	0	0	0	0	0	0	0	0
	PA-L 3-2-II	0	0	0	0	0	0	0	0	0	0	0	0	0	0	0	0	0	0
	PA-L 3-2-III	0	0	0	0	0	0	0	0	0	0	0	0	0	0	0	0	0	0
	PA-L 3-3-I	0	0	0	0	0	0	0	0	0	0	0	0	0	0	0	0	0	0
	PA-L 3-3-II	0	0	0	0	0	0	0	0	0	3	0	0	0	0	0	0	0	0
	PA-L 3-3-III	0	0	0	0	0	0	0	0	0	0	0	1	0	0	0	0	0	0
	PA-H 1-1-I	1	0	0	0	0	0	0	0	0	0	0	1	0	0	0	0	0	0
	PA-H 1-1-II	0	0	0	0	0	0	0	0	0	0	0	0	0	0	0	0	0	0
	PA-H 1-1-III	0	0	0	0	0	0	0	0	0	0	0	1	0	0	0	0	0	0
	PA-H 1-2-I	0	0	0	0	0	0	0	0	0	0	0	0	0	0	0	0	0	0
	PA-H 1-2-II	0	0	0	0	0	0	0	0	0	0	0	0	0	0	0	0	0	0
	PA-H 1-2-III	0	0	0	0	0	0	0	0	0	0	0	0	0	0	0	0	0	0
	PA-H 1-3-I	0	0	0	0	0	0	0	0	0	0	0	0	0	0	0	0	0	0
	PA-H 1-3-II	0	0	0	0	0	0	0	0	0	0	0	0	0	0	0	0	0	0
	PA-H 1-3-III	0	0	0	0	0	0	0	0	0	0	0	0	0	0	0	0	0	0
	PA-H 2-1-I	0	0	0	0	0	0	0	0	0	1	0	0	0	0	0	0	0	0
	PA-H 2-1-II	0	0	0	0	0	0	0	0	0	0	0	0	0	0	0	0	0	0
	PA-H 2-1-III	0	0	0	0	0	0	0	0	0	0	0	0	0	0	0	0	0	0
	PA-H 2-2-I	0	0	0	0	0	0	0	0	0	0	0	0	0	0	0	0	0	0
	PA-H 2-2-II	0	0	0	0	0	0	0	0	0	0	0	0	0	0	0	0	0	0
	PA-H 2-2-III	1	0	0	0	0	0	0	0	0	0	0	0	0	0	0	0	0	0
	PA-H 2-3-I	0	0	0	0	0	0	0	0	0	0	0	0	0	0	0	0	0	0
	PA-H 2-3-II	0	0	0	0	0	0	0	0	0	0	0	0	0	0	0	0	0	0
	PA-H 2-3-III	0	0	0	0	0	0	0	0	0	0	0	0	0	0	0	0	0	0
	PA-H 3-1-I	0	0	0	0	0	0	0	0	0	5	3	0	0	0	0	0	0	0
	PA-H 3-1-II	0	0	0	0	0	0	0	0	0	0	0	0	0	0	0	0	0	0
	PA-H 3-1-III	0	0	0	0	0	0	0	0	0	1	0	0	0	0	0	0	0	0
	PA-H 3-2-I	0	0	0	0	0	0	0	0	0	0	1	0	0	0	0	0	0	0
	PA-H 3-2-II	0	0	0	0	0	0	0	0	0	0	1	0	0	0	0	0	0	0
	PA-H 3-2-III	1	0	0	0	0	0	0	0	0	0	0	0	0	0	0	0	0	0
	PA-H 3-3-I	0	0	0	0	0	0	0	0	0	0	0	0	0	0	0	0	1	0
	PA-H 3-3-II	0	0	0	0	0	0	0	0	0	0	0	0	0	0	0	0	0	0
	PA-H 3-3-III	0	0	0	0	0	0	0	0	0	0	0	0	0	0	0	0	0	0
	SA-L 1-1-I	0	0	0	0	0	0	0	0	0	0	0	0	0	0	0	0	0	0
	SA-L 1-1-II	0	0	0	0	0	0	0	0	0	0	0	0	0	0	0	0	0	0
	SA-L 1-1-III	0	0	0	0	0	0	0	0	0	0	0	0	0	0	0	0	0	0
	SA-L 1-2-I	0	0	0	0	0	0	0	0	0	0	0	0	0	0	0	0	0	0
	SA-L 1-2-II	0	0	0	0	0	0	0	0	0	0	0	0	0	0	0	0	0	0
	SA-L 1-2-III	0	0	0	0	0	0	0	0	0	0	0	0	0	0	0	0	0	0
	SA-L 1-3-I	0	0	0	0	0	0	0	0	0	0	0	0	0	0	0	0	0	0
	SA-L 1-3-II	1	0	0	0	0	0	0	0	0	0	0	0	0	0	0	0	0	0
	SA-L 1-3-III	0	0	0	0	0	0	0	0	0	0	0	0	0	0	0	0	0	0
	SA-L 2-1-I	1	0	0	0	0	0	0	0	0	0	0	0	0	0	0	0	0	0
	SA-L 2-1-II	1	0	0	0	0	0	0	0	0	0	0	0	0	0	0	0	0	0
	SA-L 2-1-III	1	0	0	0	0	0	0	0	0	0	0	0	0	0	0	0	0	0
	SA-L 2-2-I	0	0	0	0	0	0	0	0	0	0	0	0	0	0	0	0	0	0
	SA-L 2-2-II	2	0	0	0	0	0	0	0	0	0	0	0	0	0	2	0	0	0
	SA-L 2-2-III	0	0	0	0	0	0	0	0	0	0	0	0	0	0	0	0	0	0
	SA-L 2-3-I	0	0	0	0	0	0	0	0	0	0	0	0	0	0	0	0	0	0
	SA-L 2-3-II	0	0	0	0	0	0	0	0	0	0	0	0	0	0	0	0	0	0
	SA-L 2-3-III	0	1	0	0	0	0	0	0	0	0	0	0	0	0	0	0	0	0
	SA-L 3-1-I	0	0	0	0	0	0	0	0	0	0	0	0	0	0	0	0	0	0
	SA-L 3-1-II	0	0	0	0	0	0	0	0	0	0	0	0	0	0	0	0	0	0
	SA-L 3-1-III	0	0	0	0	0	0	0	0	0	0	0	0	0	0	0	0	0	0
	SA-L 3-2-I	1	0	0	0	0	0	0	0	0	0	0	0	0	0	0	0	0	0
	SA-L 3-2-II	0	0	0	0	0	0	0	0	0	0	0	0	0	0	0	0	0	0
	SA-L 3-2-III	1	0	0	0	0	0	0	0	0	0	0	0	0	0	0	0	0	0
	SA-L 3-3-I	0	0	0	0	0	0	0	0	0	0	0	1	0	0	0	0	0	0
	SA-L 3-3-II	0	0	0	0	0	0	0	0	0	0	0	0	0	0	0	0	0	0
	SA-L 3-3-III	0	0	0	0	0	0	0	0	0	0	0	0	0	0	0	0	0	0
	SA-H 1-1-I	0	1	0	0	0	0	0	0	0	0	0	0	0	0	0	0	0	0
	SA-H 1-1-II	0	0	0	0	0	0	0	0	0	0	0	0	0	0	0	0	0	0
	SA-H 1-1-III	0	0	0	0	0	0	0	0	0	0	0	0	0	0	0	0	0	0
	SA-H 1-2-I	1	0	0	0	0	0	0	0	0	0	0	0	0	0	0	0	0	0
	SA-H 1-2-II	0	0	0	0	0	0	0	0	0	0	0	0	0	0	0	0	0	0
	SA-H 1-2-III	0	0	0	0	0	0	0	0	0	0	0	0	0	0	0	0	0	0
	SA-H 1-3-I	0	0	1	0	0	0	0	0	0	0	0	0	0	0	0	0	0	0
	SA-H 1-3-II	0	0	0	0	0	0	0	0	0	0	0	0	0	0	0	0	0	0
	SA-H 1-3-III	0	0	0	0	0	0	0	0	0	0	0	0	0	0	0	0	0	0
	SA-H 2-1-I	1	0	0	0	0	0	0	0	0	0	0	0	0	0	0	0	2	1
	SA-H 2-1-II	1	0	0	0	0	0	0	0	0	0	0	0	0	0	0	0	0	0
	SA-H 2-1-III	0	0	0	0	0	0	0	0	0	0	0	0	0	0	0	0	0	0
	SA-H 2-2-I	0	0	0	0	0	0	0	0	0	0	0	0	0	0	0	0	0	0
	SA-H 2-2-II	1	0	0	0	0	0	0	0	0	0	0	0	0	0	0	0	0	0
	SA-H 2-2-III	0	0	1	0	0	0	0	0	0	0	0	0	0	0	0	0	0	0
	SA-H 2-3-I	0	0	0	0	0	0	0	0	0	0	0	0	0	0	0	0	0	1
	SA-H 2-3-II	0	0	0	0	0	0	0	0	0	0	0	0	0	0	0	0	0	0
	SA-H 2-3-III	1	0	0	0	0	0	0	0	0	0	0	0	0	0	0	0	0	0
	SA-H 3-1-I	0	0	0	0	0	0	0	0	0	0	0	0	0	0	0	0	0	0
	SA-H 3-1-II	1	0	0	0	0	0	0	0	0	0	0	0	0	0	0	0	0	0
	SA-H 3-1-III	1	0	0	0	0	0	0	0	0	0	0	0	0	0	0	0	0	0
	SA-H 3-2-I	0	0	0	0	0	0	0	0	0	0	0	0	0	0	0	0	0	0
	SA-H 3-2-II	0	0	0	0	0	0	0	0	0	0	0	0	0	0	0	0	1	0
	SA-H 3-2-III	1	0	0	0	0	0	0	0	0	0	0	0	0	0	0	0	0	0
	SA-H 3-3-I	0	0	0	0	0	0	0	0	0	0	0	0	0	0	0	0	0	0
	SA-H 3-3-II	0	0	0	0	0	0	0	0	0	0	0	0	0	0	0	0	0	0
	SA-H 3-3-III	0	0	0	0	0	0	0	0	0	0	0	0	0	0	0	0	0	0
Autumn	ZL-L 1-1-I	1	0	0	0	0	0	0	0	0	0	0	0	0	0	0	0	0	0
	ZL-L 1-1-II	0	0	0	0	0	0	0	0	0	0	0	0	0	0	0	0	0	0
	ZL-L 1-1-III	1	0	0	0	0	0	0	0	0	0	0	0	0	0	0	0	0	0
	ZL-L 1-2-I	0	0	0	0	0	0	0	0	0	0	0	0	0	0	0	0	0	0
	ZL-L 1-2-II	1	0	0	0	0	0	0	0	0	0	0	0	0	0	0	0	0	0
	ZL-L 1-2-III	0	1	0	0	0	0	0	0	0	0	0	0	0	0	0	0	0	0
	ZL-L 1-3-I	5	0	0	0	0	0	0	0	0	0	0	0	0	0	0	0	0	0
	ZL-L 1-3-II	2	5	1	1	0	0	0	0	0	0	0	0	0	0	0	0	0	0
	ZL-L 1-3-III	0	0	0	0	0	0	0	0	0	0	0	0	0	0	0	0	0	0
	ZL-L 2-1-I	1	0	2	0	0	0	0	0	0	0	0	0	0	0	0	0	0	0
	ZL-L 2-1-II	0	0	1	0	0	0	0	0	0	0	0	0	0	0	0	0	0	0
	ZL-L 2-1-III	9	0	0	0	0	0	0	0	0	0	0	0	0	0	0	0	1	0
	ZL-L 2-2-I	2	1	0	0	0	0	0	0	0	0	0	0	0	0	0	0	0	0
	ZL-L 2-2-II	3	1	0	0	0	0	0	0	0	0	0	0	0	0	0	0	0	0
	ZL-L 2-2-III	3	0	2	0	0	0	0	0	0	0	0	0	0	0	0	0	0	0
	ZL-L 2-3-I	4	2	1	0	0	0	1	0	0	0	0	0	0	0	0	0	0	0
	ZL-L 2-3-II	0	3	0	0	0	0	0	0	0	0	0	0	0	0	0	0	0	0
	ZL-L 2-3-III	4	6	1	0	0	0	0	0	0	0	0	0	0	0	0	0	0	0
	ZL-L 3-1-I	8	5	1	0	0	0	0	0	0	0	0	0	0	0	0	0	0	0
	ZL-L 3-1-II	3	2	0	0	0	0	0	0	0	0	0	0	0	0	0	0	0	0
	ZL-L 3-1-III	3	0	0	0	0	0	0	0	0	0	0	0	0	0	0	0	0	0
	ZL-L 3-2-I	2	0	0	0	0	0	0	0	0	0	0	0	0	0	0	0	2	0
	ZL-L 3-2-II	4	11	0	0	0	0	0	0	0	0	0	0	0	0	0	0	0	0
	ZL-L 3-2-III	6	4	0	0	0	0	0	0	0	0	0	0	0	0	0	0	0	0
	ZL-L 3-3-I	3	2	0	0	0	0	0	0	0	0	0	0	0	0	0	0	0	0
	ZL-L 3-3-II	3	9	3	0	0	0	0	0	0	0	0	0	0	0	0	0	0	0
	ZL-L 3-3-III	1	0	1	0	0	0	0	0	0	0	0	0	0	0	0	0	0	0
	PA-L 1-1-I	0	0	0	0	0	0	0	0	0	0	0	0	0	0	0	0	0	0
	PA-L 1-1-II	0	2	0	0	0	0	0	0	0	0	0	0	0	0	0	0	0	0
	PA-L 1-1-III	0	0	0	0	0	0	0	0	1	0	0	0	0	0	0	0	0	0
	PA-L 1-2-I	0	0	0	0	0	0	0	0	0	1	0	0	0	0	0	0	0	0
	PA-L 1-2-II	0	0	0	0	0	0	0	0	0	2	0	0	0	0	0	0	0	0
	PA-L 1-2-III	1	0	0	0	0	0	0	0	0	1	0	0	0	0	0	0	0	0
	PA-L 1-3-I	0	0	0	0	0	0	0	0	0	0	0	0	0	0	0	0	0	0
	PA-L 1-3-II	0	1	0	0	0	0	0	0	0	0	0	0	0	0	0	0	0	0
	PA-L 1-3-III	0	0	0	0	0	0	0	0	0	0	0	0	0	0	0	0	0	0
	PA-L 2-1-I	0	0	0	0	0	0	0	0	0	0	0	0	0	0	0	0	0	0
	PA-L 2-1-II	0	0	0	0	0	0	0	0	0	0	0	0	0	0	0	0	0	0
	PA-L 2-1-III	0	0	0	1	0	0	0	0	0	0	0	0	0	0	0	0	0	0
	PA-L 2-2-I	0	0	0	0	0	0	0	0	0	0	0	0	0	0	0	0	0	0
	PA-L 2-2-II	1	0	0	0	0	0	0	0	0	0	0	0	0	0	0	0	0	0
	PA-L 2-2-III	0	0	0	1	0	0	0	0	0	0	0	0	0	0	0	0	0	0
	PA-L 2-3-I	0	0	0	0	0	0	0	0	0	0	0	0	0	0	0	0	0	0
	PA-L 2-3-II	0	0	0	0	0	0	0	0	0	0	0	0	0	0	0	0	0	0
	PA-L 2-3-III	0	0	0	0	0	0	0	0	0	0	0	0	0	0	0	0	0	0
	PA-L 3-1-I	0	0	0	0	0	0	0	0	0	0	0	0	0	0	0	0	0	0
	PA-L 3-1-II	0	0	0	1	0	0	0	0	0	0	0	0	0	0	0	0	0	0
	PA-L 3-1-III	0	0	0	0	0	0	0	0	0	0	0	0	0	0	0	0	0	0
	PA-L 3-2-I	0	0	1	0	0	0	0	0	0	0	0	0	0	0	0	0	0	0
	PA-L 3-2-II	0	0	0	1	0	0	0	0	0	0	0	0	0	0	0	0	0	0
	PA-L 3-2-III	1	0	1	1	0	0	0	0	0	0	0	0	0	0	0	0	0	0
	PA-L 3-3-I	0	0	0	0	0	0	0	0	0	1	0	0	0	0	0	0	0	0
	PA-L 3-3-II	1	0	0	0	0	0	0	0	0	0	0	0	0	0	0	0	0	0
	PA-L 3-3-III	0	0	0	0	0	0	0	0	0	0	0	0	0	0	0	0	0	0
	PA-H 1-1-I	0	0	0	0	0	0	0	0	0	0	0	0	1	0	0	0	0	0
	PA-H 1-1-II	0	0	0	0	0	0	0	0	0	0	0	0	0	0	0	0	0	0
	PA-H 1-1-III	1	2	0	0	0	0	0	0	0	0	0	0	0	0	0	0	0	0
	PA-H 1-2-I	0	0	0	0	0	0	0	0	0	0	0	0	0	0	0	0	1	0
	PA-H 1-2-II	0	0	0	0	0	0	0	0	0	0	0	0	0	0	0	0	0	0
	PA-H 1-2-III	0	0	0	0	0	0	0	0	0	0	0	0	0	1	0	0	0	0
	PA-H 1-3-I	0	0	0	0	0	0	0	0	0	1	0	0	0	0	0	0	0	0
	PA-H 1-3-II	0	0	0	0	1	0	0	0	0	0	0	0	0	0	0	0	0	0
	PA-H 1-3-III	0	1	0	0	0	0	0	0	0	0	0	0	0	0	1	0	0	0
	PA-H 2-1-I	0	0	0	0	0	0	0	0	0	0	0	0	0	0	0	0	0	0
	PA-H 2-1-II	1	0	0	0	0	0	0	0	0	0	0	0	0	0	0	0	0	0
	PA-H 2-1-III	2	0	0	3	0	0	0	0	0	0	0	0	0	0	0	0	0	0
	PA-H 2-2-I	0	0	0	0	0	0	0	0	0	1	0	0	0	0	0	0	0	0
	PA-H 2-2-II	0	0	0	0	0	0	0	0	0	0	0	0	0	0	0	0	0	0
	PA-H 2-2-III	0	0	0	0	0	0	0	0	0	0	0	0	0	0	0	0	0	0
	PA-H 2-3-I	1	0	0	0	0	0	0	0	0	0	0	0	0	0	0	0	0	0
	PA-H 2-3-II	0	0	0	0	0	0	0	0	0	0	0	0	0	0	0	0	0	0
	PA-H 2-3-III	0	0	0	1	0	0	0	0	0	1	0	0	0	0	0	0	0	0
	PA-H 3-1-I	0	0	0	0	0	0	0	0	0	1	0	0	0	0	0	0	0	0
	PA-H 3-1-II	0	0	0	0	1	0	0	0	0	0	0	0	0	0	0	0	0	0
	PA-H 3-1-III	0	0	0	0	0	0	0	0	0	0	0	0	0	0	0	0	0	0
	PA-H 3-2-I	0	0	1	0	0	0	0	0	0	1	0	0	0	0	0	0	0	0
	PA-H 3-2-II	0	0	0	0	0	0	0	0	0	0	1	0	0	0	0	0	0	0
	PA-H 3-2-III	0	0	0	0	0	0	0	0	0	0	0	0	0	0	0	0	0	0
	PA-H 3-3-I	0	0	0	0	0	0	0	0	0	0	0	0	0	0	0	0	0	0
	PA-H 3-3-II	1	0	0	1	0	0	0	0	0	0	0	0	0	0	0	0	0	0
	PA-H 3-3-III	0	0	0	0	0	0	0	0	0	0	0	0	0	0	1	0	0	0
	SA-L 1-1-I	0	0	0	0	0	0	0	0	0	0	0	0	0	0	0	0	0	0
	SA-L 1-1-II	0	0	0	0	0	0	0	0	0	0	0	0	0	0	0	0	0	0
	SA-L 1-1-III	0	0	1	0	0	0	0	0	0	0	0	0	0	0	0	0	0	0
	SA-L 1-2-I	0	0	0	0	0	0	0	0	0	0	0	0	0	0	0	0	0	0
	SA-L 1-2-II	0	0	0	1	0	0	0	0	0	1	0	0	0	0	0	0	0	0
	SA-L 1-2-III	1	0	0	0	0	0	0	0	0	0	0	0	0	0	0	0	0	0
	SA-L 1-3-I	0	0	0	0	0	0	0	0	0	0	0	0	1	0	0	0	0	0
	SA-L 1-3-II	0	1	0	1	0	0	0	0	0	0	0	0	0	0	0	0	0	0
	SA-L 1-3-III	0	1	0	4	0	0	0	0	0	0	0	0	0	0	0	0	0	0
	SA-L 2-1-I	3	0	0	0	0	0	0	0	0	0	0	0	0	0	0	0	0	0
	SA-L 2-1-II	0	0	0	0	0	0	0	0	0	0	0	0	0	0	0	0	0	0
	SA-L 2-1-III	6	0	0	0	0	0	0	0	0	0	0	0	0	0	0	0	0	0
	SA-L 2-2-I	0	0	0	0	0	0	0	0	0	0	0	0	0	0	0	0	0	0
	SA-L 2-2-II	0	1	0	0	0	0	0	0	0	0	0	0	0	0	0	0	0	0
	SA-L 2-2-III	0	0	0	0	0	0	0	0	0	0	0	0	0	0	0	0	0	0
	SA-L 2-3-I	0	0	0	0	0	0	0	0	0	0	0	0	0	0	0	0	0	0
	SA-L 2-3-II	0	0	0	0	0	0	0	0	0	0	0	0	0	0	0	0	0	0
	SA-L 2-3-III	0	0	1	0	0	2	0	0	0	0	0	0	0	0	0	0	0	0
	SA-L 3-1-I	0	0	0	0	0	0	0	0	0	0	0	0	0	0	0	0	0	0
	SA-L 3-1-II	0	1	0	1	0	0	0	0	0	0	0	0	0	0	0	0	0	0
	SA-L 3-1-III	2	0	0	0	0	0	0	0	0	0	0	0	0	0	0	0	0	0
	SA-L 3-2-I	0	0	0	0	0	0	0	0	0	0	0	0	0	0	0	0	0	0
	SA-L 3-2-II	1	0	0	1	0	0	0	0	0	0	0	0	0	0	0	0	0	0
	SA-L 3-2-III	0	0	0	0	0	0	0	0	0	0	0	0	0	0	0	0	0	0
	SA-L 3-3-I	1	1	0	0	0	0	0	0	0	0	0	0	0	0	0	0	0	0
	SA-L 3-3-II	0	0	0	0	0	0	0	0	0	0	0	0	0	0	0	0	0	0
	SA-L 3-3-III	0	0	0	0	0	0	0	0	0	0	0	0	0	0	0	0	0	0
	SA-H 1-1-I	0	0	0	0	0	0	0	0	0	2	0	0	0	0	0	0	0	0
	SA-H 1-1-II	1	0	0	1	0	0	0	0	0	0	0	0	0	0	0	0	0	0
	SA-H 1-1-III	0	0	0	0	0	0	0	0	0	0	0	0	0	0	0	0	0	0
	SA-H 1-2-I	0	0	0	0	0	0	0	0	0	0	0	0	0	0	0	0	0	0
	SA-H 1-2-II	0	0	0	0	0	0	0	0	0	0	0	0	0	0	0	0	0	0
	SA-H 1-2-III	1	0	0	2	0	1	0	0	0	1	0	0	0	0	0	0	0	0
	SA-H 1-3-I	1	0	0	2	0	0	0	0	0	0	0	0	0	0	0	0	0	0
	SA-H 1-3-II	0	0	0	3	0	0	0	0	0	0	0	0	0	0	0	0	0	0
	SA-H 1-3-III	0	0	0	1	0	0	0	0	0	0	0	0	0	0	0	0	0	0
	SA-H 2-1-I	2	0	0	0	0	0	0	0	0	0	0	0	0	0	0	0	0	0
	SA-H 2-1-II	0	0	0	0	0	0	0	0	0	0	0	0	0	0	0	0	0	0
	SA-H 2-1-III	0	0	0	0	0	0	0	0	0	0	0	0	0	0	0	0	0	0
	SA-H 2-2-I	0	0	0	0	0	0	0	0	0	0	0	0	0	0	0	0	0	0
	SA-H 2-2-II	0	0	1	3	0	0	0	0	0	1	0	0	0	0	0	0	0	0
	SA-H 2-2-III	0	0	0	2	0	1	0	0	0	0	0	0	0	0	0	0	0	0
	SA-H 2-3-I	0	0	0	0	0	0	0	0	0	0	0	0	0	0	0	0	0	0
	SA-H 2-3-II	2	0	0	0	0	0	0	0	0	0	0	0	0	0	0	0	0	0
	SA-H 2-3-III	0	1	0	3	1	0	0	0	0	0	0	0	0	0	0	0	0	0
	SA-H 3-1-I	0	0	0	0	0	0	0	0	0	0	0	0	0	0	0	1	0	0
	SA-H 3-1-II	1	0	0	1	1	0	0	0	0	0	0	0	0	0	0	0	0	0
	SA-H 3-1-III	0	0	0	0	0	0	0	0	0	0	0	0	0	0	0	0	0	0
	SA-H 3-2-I	0	0	0	0	0	0	0	0	0	0	0	0	0	0	0	0	0	0
	SA-H 3-2-II	0	0	0	0	0	0	0	0	0	0	0	0	0	0	0	0	0	0
	SA-H 3-2-III	0	0	0	0	0	0	0	0	0	0	0	0	0	0	0	0	0	0
	SA-H 3-3-I	0	0	0	0	0	0	0	0	0	0	0	0	0	0	0	0	0	0
	SA-H 3-3-II	0	0	0	0	0	0	0	0	0	0	0	0	0	0	0	0	0	0
	SA-H 3-3-III	0	0	0	0	0	0	0	0	0	0	0	0	0	0	0	0	0	0
Winner	ZL-L 1-1-I	0	0	0	0	0	0	0	0	0	0	0	0	0	0	0	0	0	0
	ZL-L 1-1-II	0	0	0	0	0	0	0	0	0	0	0	0	0	0	0	0	0	0
	ZL-L 1-1-III	0	0	0	0	0	0	0	0	0	0	0	0	0	0	0	0	0	0
	ZL-L 1-2-I	0	0	0	0	0	0	0	0	0	0	0	0	0	0	0	0	0	0
	ZL-L 1-2-II	0	0	0	0	0	0	0	0	0	0	0	0	0	0	0	0	0	0
	ZL-L 1-2-III	0	0	0	0	0	0	0	0	0	0	0	0	0	0	0	0	0	0
	ZL-L 1-3-I	0	0	0	0	0	0	0	0	0	0	0	0	0	0	0	0	0	0
	ZL-L 1-3-II	1	0	0	0	0	0	0	0	0	0	0	0	0	0	0	0	0	0
	ZL-L 1-3-III	0	0	0	0	0	0	0	0	0	0	0	0	0	0	0	0	0	0
	ZL-L 2-1-I	0	0	0	0	0	0	0	0	0	0	0	0	0	0	0	0	0	0
	ZL-L 2-1-II	0	0	0	0	0	0	0	0	0	0	0	0	0	0	0	0	0	0
	ZL-L 2-1-III	0	0	0	0	0	0	0	0	0	0	0	0	0	0	0	0	0	0
	ZL-L 2-2-I	0	0	0	0	0	0	0	0	0	0	0	0	0	0	0	0	0	0
	ZL-L 2-2-II	0	0	0	0	0	0	0	0	0	0	0	0	0	0	0	0	0	0
	ZL-L 2-2-III	0	0	0	0	0	0	0	0	0	0	0	0	0	0	0	0	0	0
	ZL-L 2-3-I	1	0	0	0	0	0	0	0	0	0	0	0	0	0	0	0	0	0
	ZL-L 2-3-II	0	0	0	0	0	0	0	0	0	0	0	0	0	0	0	0	0	0
	ZL-L 2-3-III	0	0	0	0	0	0	0	0	0	0	0	0	0	0	0	0	0	0
	ZL-L 3-1-I	0	0	0	0	0	0	0	0	0	0	0	0	0	0	0	0	0	0
	ZL-L 3-1-II	0	1	0	0	0	0	0	0	0	0	0	0	0	0	0	0	0	0
	ZL-L 3-1-III	0	0	0	0	0	0	0	0	0	0	0	0	0	0	0	0	0	0
	ZL-L 3-2-I	0	0	0	0	0	0	0	0	0	0	0	0	0	0	0	0	0	0
	ZL-L 3-2-II	0	0	0	0	0	0	0	0	0	0	0	0	0	0	0	0	0	0
	ZL-L 3-2-III	0	0	0	0	0	0	0	0	0	0	0	0	0	0	0	0	0	0
	ZL-L 3-3-I	0	0	0	0	0	0	0	0	0	0	0	0	0	0	0	0	0	0
	ZL-L 3-3-II	0	0	0	0	0	0	0	0	0	0	0	0	0	0	0	0	0	0
	ZL-L 3-3-III	0	0	0	0	0	0	0	0	0	0	0	0	0	0	0	0	0	0
	PA-L 1-1-I	0	0	0	0	0	0	0	0	0	0	0	0	0	0	0	0	0	0
	PA-L 1-1-II	0	0	0	0	0	0	0	0	0	0	0	0	0	0	0	0	0	0
	PA-L 1-1-III	0	0	0	0	0	0	0	0	0	0	0	0	0	0	0	0	0	0
	PA-L 1-2-I	0	0	0	0	0	0	0	0	0	0	0	0	0	0	0	0	0	0
	PA-L 1-2-II	0	0	0	0	0	0	0	0	0	0	0	0	0	0	0	0	0	0
	PA-L 1-2-III	0	0	0	0	0	0	0	0	0	0	0	0	0	0	0	0	0	0
	PA-L 1-3-I	0	0	0	0	0	0	0	0	0	0	0	0	0	0	0	0	0	0
	PA-L 1-3-II	0	0	0	0	0	0	0	0	0	0	0	0	0	0	0	0	0	0
	PA-L 1-3-III	0	0	0	0	0	0	0	0	0	0	0	0	0	0	0	0	0	0
	PA-L 2-1-I	0	0	0	0	0	0	0	0	0	0	0	0	0	0	0	0	0	0
	PA-L 2-1-II	0	0	0	0	0	0	0	0	0	0	0	0	0	0	0	0	0	0
	PA-L 2-1-III	0	0	0	0	0	0	0	0	0	0	0	0	0	0	0	0	0	0
	PA-L 2-2-I	0	0	0	0	0	0	0	0	0	0	0	0	0	0	0	0	0	0
	PA-L 2-2-II	0	0	0	0	0	0	0	0	0	0	0	0	0	0	0	0	0	0
	PA-L 2-2-III	0	0	0	0	0	0	0	0	0	0	0	0	0	0	0	0	0	0
	PA-L 2-3-I	0	0	0	0	0	0	0	0	0	0	0	0	0	0	0	0	0	0
	PA-L 2-3-II	0	0	0	0	0	0	0	0	0	0	0	0	0	0	0	0	0	0
	PA-L 2-3-III	0	0	0	0	0	0	0	0	0	0	0	0	0	0	0	0	0	0
	PA-L 3-1-I	0	0	0	0	0	0	0	0	0	0	0	0	0	0	0	0	0	0
	PA-L 3-1-II	0	0	0	0	0	0	0	0	0	0	0	0	0	0	0	0	0	0
	PA-L 3-1-III	0	0	0	0	0	0	0	0	0	0	0	0	0	0	0	0	0	0
	PA-L 3-2-I	0	0	0	0	0	0	0	0	0	0	0	0	0	0	0	0	0	0
	PA-L 3-2-II	0	0	0	0	0	0	0	0	0	0	0	0	0	0	0	0	0	0
	PA-L 3-2-III	0	0	0	0	0	0	0	0	0	0	0	0	0	0	0	0	0	0
	PA-L 3-3-I	0	0	0	0	0	0	0	0	0	0	0	0	0	0	0	0	0	0
	PA-L 3-3-II	0	0	0	0	0	0	0	0	0	0	0	0	0	0	0	0	0	0
	PA-L 3-3-III	0	0	0	0	0	0	0	0	0	0	0	0	0	0	0	0	0	0
	PA-H 1-1-I	0	0	0	0	0	0	0	0	0	0	0	0	0	0	0	0	0	0
	PA-H 1-1-II	0	0	0	0	0	0	0	0	0	0	0	0	0	0	0	0	0	0
	PA-H 1-1-III	0	0	0	0	0	0	0	0	0	0	0	0	0	0	0	0	0	0
	PA-H 1-2-I	0	0	0	0	0	0	0	0	0	0	0	0	0	0	0	0	0	0
	PA-H 1-2-II	0	0	0	0	0	0	0	0	0	0	0	0	0	0	0	0	0	0
	PA-H 1-2-III	0	0	0	0	0	0	0	0	0	0	0	0	0	0	0	0	0	0
	PA-H 1-3-I	0	0	0	0	0	0	0	0	0	0	0	0	0	0	0	0	0	0
	PA-H 1-3-II	0	0	0	0	0	0	0	0	0	0	0	0	0	0	0	0	0	0
	PA-H 1-3-III	0	0	0	0	0	0	0	0	0	0	0	0	0	0	0	0	0	0
	PA-H 2-1-I	0	0	0	0	0	0	0	0	0	0	0	0	0	0	0	0	0	0
	PA-H 2-1-II	0	0	0	0	0	0	0	0	0	0	0	0	0	0	0	0	0	0
	PA-H 2-1-III	0	0	0	0	0	0	0	0	0	0	0	0	0	0	0	0	0	0
	PA-H 2-2-I	0	0	0	0	0	0	0	0	0	0	0	0	0	0	0	0	0	0
	PA-H 2-2-II	0	0	0	0	0	0	0	0	0	0	0	0	0	0	0	0	0	0
	PA-H 2-2-III	0	0	0	0	0	0	0	0	0	0	0	0	0	0	0	0	0	0
	PA-H 2-3-I	0	0	0	0	0	0	0	0	0	0	0	0	0	0	0	0	0	0
	PA-H 2-3-II	0	0	0	0	0	0	0	0	0	0	0	0	0	0	0	0	0	0
	PA-H 2-3-III	0	0	0	0	0	0	0	0	0	0	0	0	0	0	0	0	0	0
	PA-H 3-1-I	0	0	0	0	0	0	0	0	0	0	0	0	0	0	0	0	0	0
	PA-H 3-1-II	0	0	0	0	0	0	0	0	0	0	0	0	0	0	0	0	0	0
	PA-H 3-1-III	0	0	0	0	0	0	0	0	0	0	0	0	0	0	0	0	0	0
	PA-H 3-2-I	0	0	0	0	0	0	0	0	0	0	0	0	0	0	0	0	0	0
	PA-H 3-2-II	0	0	0	0	0	0	0	0	0	0	0	0	0	0	0	0	0	0
	PA-H 3-2-III	0	0	0	0	0	0	0	0	0	0	0	0	0	0	0	0	0	0
	PA-H 3-3-I	0	0	0	0	0	0	0	0	0	0	0	0	0	0	0	0	0	0
	PA-H 3-3-II	0	0	0	0	0	0	0	0	0	0	0	0	0	0	0	0	0	0
	PA-H 3-3-III	0	0	0	0	0	0	0	0	0	0	0	0	0	0	0	0	0	0
	SA-L 1-1-I	0	0	0	0	0	0	0	0	0	0	0	0	0	0	0	0	0	0
	SA-L 1-1-II	0	0	0	0	0	0	0	0	0	0	0	0	0	0	0	0	0	0
	SA-L 1-1-III	0	0	0	0	0	0	0	0	0	0	0	0	0	0	0	0	0	0
	SA-L 1-2-I	0	1	0	0	0	0	0	0	0	0	0	0	0	0	0	0	0	0
	SA-L 1-2-II	0	0	0	0	0	0	0	0	0	0	0	0	0	0	0	0	0	0
	SA-L 1-2-III	0	0	0	0	0	0	0	0	0	0	0	0	0	0	0	0	0	0
	SA-L 1-3-I	0	0	0	0	0	0	0	0	0	0	0	0	0	0	0	0	0	0
	SA-L 1-3-II	0	0	0	0	0	0	0	0	0	0	0	0	0	0	0	0	0	0
	SA-L 1-3-III	0	0	0	0	0	0	0	0	0	0	0	0	0	0	0	0	0	0
	SA-L 2-1-I	0	0	0	0	0	0	0	0	0	0	0	0	0	0	0	0	0	0
	SA-L 2-1-II	0	0	0	0	0	0	0	0	0	0	0	0	0	0	0	0	0	0
	SA-L 2-1-III	0	0	0	0	0	0	0	0	0	0	0	0	0	0	0	0	0	0
	SA-L 2-2-I	0	0	0	0	0	0	0	0	0	0	0	0	0	0	0	0	0	0
	SA-L 2-2-II	0	0	0	0	0	0	0	0	0	0	0	0	0	0	0	0	0	0
	SA-L 2-2-III	0	0	0	0	0	0	0	0	0	0	0	0	0	0	0	0	0	0
	SA-L 2-3-I	0	0	0	0	0	0	0	0	0	0	0	0	0	0	0	0	0	0
	SA-L 2-3-II	0	0	0	0	0	0	0	0	0	0	0	0	0	0	0	0	0	0
	SA-L 2-3-III	0	0	0	0	0	0	0	0	0	0	0	0	0	0	0	0	0	0
	SA-L 3-1-I	1	0	0	0	0	0	0	0	0	0	0	0	0	0	0	0	0	0
	SA-L 3-1-II	0	0	0	0	0	0	0	0	0	0	0	0	0	0	0	0	0	0
	SA-L 3-1-III	0	0	0	0	0	0	0	0	0	0	0	0	0	0	0	0	0	0
	SA-L 3-2-I	0	0	0	0	0	0	0	0	0	0	0	0	0	0	0	0	0	0
	SA-L 3-2-II	0	0	0	0	0	0	0	0	0	0	0	0	0	0	0	0	0	0
	SA-L 3-2-III	0	0	0	0	0	0	0	0	0	0	0	0	0	0	0	0	0	0
	SA-L 3-3-I	0	0	0	0	0	0	0	0	0	0	0	0	0	0	0	0	0	0
	SA-L 3-3-II	0	0	0	0	0	0	0	0	0	0	0	0	0	0	0	0	0	0
	SA-L 3-3-III	0	0	0	0	0	0	0	0	0	0	0	0	0	0	0	0	0	0
	SA-H 1-1-I	0	0	0	0	0	0	0	0	0	0	0	0	0	0	0	0	0	0
	SA-H 1-1-II	0	0	0	0	0	0	0	0	0	0	0	0	0	0	0	0	0	0
	SA-H 1-1-III	0	1	0	0	0	0	0	0	0	0	0	0	0	0	0	0	0	0
	SA-H 1-2-I	0	0	0	0	0	0	0	0	0	0	0	0	0	0	0	0	0	0
	SA-H 1-2-II	0	0	0	0	0	0	0	0	0	0	0	0	0	0	0	0	0	0
	SA-H 1-2-III	0	0	0	0	0	0	0	0	0	0	0	0	0	0	0	0	0	0
	SA-H 1-3-I	0	0	0	0	0	0	0	0	0	0	0	0	0	0	0	0	0	0
	SA-H 1-3-II	0	0	0	0	0	0	0	0	0	0	0	0	0	0	0	0	0	0
	SA-H 1-3-III	0	0	0	0	0	0	0	0	0	0	0	0	0	0	0	0	0	0
	SA-H 2-1-I	0	0	0	0	0	0	0	0	0	0	0	0	0	0	0	0	0	0
	SA-H 2-1-II	0	0	0	0	0	0	0	0	0	0	0	0	0	0	0	0	0	0
	SA-H 2-1-III	0	0	1	0	0	0	0	0	0	0	0	0	0	0	0	0	0	0
	SA-H 2-2-I	0	0	0	0	0	0	0	0	0	0	0	0	0	0	0	0	0	0
	SA-H 2-2-II	0	0	0	0	0	0	0	0	0	0	0	0	0	0	0	0	0	0
	SA-H 2-2-III	0	0	0	0	0	0	0	0	0	0	0	0	0	0	0	0	0	0
	SA-H 2-3-I	0	0	0	0	0	0	0	0	0	0	0	0	0	0	0	0	0	0
	SA-H 2-3-II	0	0	0	0	0	0	0	0	0	0	0	0	0	0	0	0	0	0
	SA-H 2-3-III	0	0	0	0	0	0	0	0	0	0	0	0	0	0	0	0	0	0
	SA-H 3-1-I	1	0	0	0	0	0	0	0	0	0	0	0	0	0	0	0	0	0
	SA-H 3-1-II	0	0	0	0	0	0	0	0	0	0	0	0	0	0	0	0	0	0
	SA-H 3-1-III	0	0	0	0	0	0	0	0	0	0	0	0	0	0	0	0	0	0
	SA-H 3-2-I	0	0	0	0	0	0	0	0	0	0	0	0	0	0	0	0	0	0
	SA-H 3-2-II	0	0	0	0	0	0	0	0	0	0	0	0	0	0	0	0	0	0
	SA-H 3-2-III	0	0	0	0	0	0	0	0	0	0	0	0	0	0	0	0	0	0
	SA-H 3-3-I	0	0	0	0	0	0	0	0	0	0	0	0	0	0	0	0	0	0
	SA-H 3-3-II	0	0	0	0	0	0	0	0	0	0	0	0	0	0	0	0	0	0
	SA-H 3-3-III	0	0	0	0	0	0	0	0	0	0	0	0	0	0	0	0	0	0
The extraction samples code can be understood by example: SA-H 3-3-III, SA-H is the code of the polt with Spartina alterniflora on high tidal flat, the first number means the number of random sample, and the second number means the number of repetition, the number of "I" means depth levels (I= upper, II=middle, III=lower). The number in column C to T is individuals of correspond extraction sample…
